# Supplementary material for: Oryza sativa COI Homologues Restore Jasmonate Signal Transduction in Arabidopsis coi1-1 Mutants
Source: PLoS One. 2013 Jan 8;8(1):e52802. doi: 10.1371/journal.pone.0052802 (PMC3540053; doi:10.1371/journal.pone.0052802)
Supplement: Table S3 — Primers used in this study. (XLS) [file pone.0052802.s010.xls]

## Sheet: Table S3
Table S3. List of primer sequences used in this study.
Gene	Primer Sequence		cDNA size (bp)
	Forward (5' to 3')	Reverse (5' to 3')
For Arabidopsis Transformation
OsCOI1a	ATAGGATCCAAATGGGTGGCGAGGTGCC	AATACGTAATCACGCAGGATGCAA	1788
OsCOI1b	AAGGATCCAAATGGGAGGGGAGGCACC	AAACGCGTAATCACGCAGGATACAAAG	1794
OsCOI2	AAACGCGTAATGGGAGGCGAGGCG	ATAACTAGTTCAAACCGAAGGATAG	1770
COI1	ATACCCGGGAAATGGAGGATCCTGATA	AAACGCGTAATCATATTGGCTCCTTCA	1779
For yeast two-hybrid
OsCOI1a	GAATTCATGGGTGGCGAGGTGCC	GAATTCTCACGCAGGATGCAA	1788
OsCOI1b	AAGGATCCAAATGGGAGGGGAGGCACC	AAGTCGACATCACGCAGGATACAAAG	1974
OsCOI2	AAGAATTCATGGGAGGCGAGGCG	AACTGCAGATCAAACCGAAGGATAG	1770
OsJAZ1	CATATGATGGCCGCCGCCGGC	GGATCCTCAGAGCCCGAGCCATGTCG	528
OsJAZ2	CATATGATGGCCGGTAGTAGCGAG	GGATCCTCACAGGCTGAGAGTGGG	642
OsJAZ3	CATATGATGGCGTCGACGGA	GAATTCTCAGCGCGAGTGCA	552
OsJAZ4	CATATGATGGCGATGGAGGGGAG	GGATCCTCACAGCGCGATGGTGA	576
OsJAZ5	CATATGATGGCTTCCGCGAAATC	GGATCCTCATTGGCTCGATTCCTG	699
OsJAZ6	CATATGATGGCGGCTTCCGCGAG	GGATCCTCATTGGCCGCGTTCTATGG	747
OsJAZ7	CATATGATGGCCGGCCGTGC	GGATCCTCATATCTCCTGCTTTA	711
OsJAZ8	CATATGATGGAGAGGGACTTC	GGATCCTCAGATTTGTAGCTTTG	1263
OsJAZ9	CATATGATGGAGAGGGATTTT	GGATCCTCATATCTGTAACTTTG	1296
OsJAZ10	CATATGATGTCGAGCCCTCCACC	GGATCCTTACTGGGCCTTGCCCT	474
OsJAZ11	CATATGATGTCGACGAGGGC	GAATTCCTAGGACGCCGTGTG	579
OsJAZ12	CATATGATGCCGCCGCCG	GAATTCTCACCAGCAATGAGACATC	486
JAZ1	ATAGAATTCATGTCGAGTTCTATG	TATCTCGAGTCATATTTCAGCTGCTA	762
JAZ2	ATAGAATTCATGTCGAGTTTTTCTGC	TATCTCGAGTTACCGTGAACTGAGC	750
JAZ3	ATAGAATTCATGGAGAGAGATTTTC	TATCTCGAGTTAGGTTGCAGAGCT	1059
JAZ4	ATAGAATTCATGGAGAGAGATTTTCTC	TATCTCGAGTTAGTGCAGATGATGA	933
JAZ5	ATAGAATTCATGTCGTCGAGCAATG	TATCTCGAGCTATAGCCTTAGATC	825
JAZ6	ATAGAATTCATGTCAACGGGACAAG	TATCTCGAGCTAAAGCTTGAGTTCAA	810
JAZ7	ATAGAATTCATGATCATCATCATCAA	TATCTCGAGCTATCGGTAACGGTG	447
JAZ8	ATAGAATTCATGAAGCTACAGCAAA	TATCTCGAGTTATCGTCGTGAATGG	396
JAZ9	ATAGAATTCATGGAAAGAGATTTTCTG	TATCTCGAGTTATGTAGGAGAAGTAG	804
JAZ10	ATAGAATTCATGTCGAAAGCTACCA	TATGGATCCTTAGGCCGATGTCGGAT	594
JAZ11	ATAGAATTCATGGCTGAGGTAAACGGA	TATGGATCCTCATGTCACAATGGG	717
JAZ12	ATAGGATCCATATGACTAAGGTGAAAG	TATCTCGAGCTAAGCAGTTGGAAAT	564
For Point Mutation
OsCOI1a(N475Y)	ATGTTGGTGAATCTGAC	AGCCCAGTAGCATGTATT
OsCOI2(F91Y)	GGACTGGGGCGGCT	TCGGGGATGAGGTTGAA
OsCOI2(H391Y)	AAACGCGTAATGGGAGGCGAGGCG	CTTCTAGAGCAGCATTTGTAATGTCAGTGACATACA
OsCOI2(N477Y)	ATGTTGGGGAGTCTGAC	ACCCAAGTAACATGTAA
For Southern blot
OsCOI1a	GTGAGGAACGTGATA	AATACGTAAATCACGCAGGATGCAAG	746
OsCOI1b	GTGAGGAATGTGATTGG	AAACGCGTAATCACGCAGGATACAAAG	746
OsCOI2	GTGAGGGATGTCATAGG	ATAACTAGTTCAAACCGAAGGATAG	721
For Northern blot
JR2 (At4g23600)	ATGGCAACCCTTAAGTGCAT	CTGTTTGAGATGAGCCTCGG	591
AOS (At5g42650)	AGAAGAACCTCTCATCCATA	CTAGCTTTCCTTAACGACG	762
For qRT-PCR
OsCOI1a	AGACCAGGAGGGCTTTCAGA	GCAGTACAGCGAACAAA	194
OsCOI1b	CGTACATGGGGACAAACGAG	AATCACATTCCTCACCGCAA	155
OsCOI2	CCAAGCTTGCAGAAATTGGA	TCGCACCATTGCCATTAGAT	160
OsAct1	TCATAGGAATGGAAGCTGCG	AGGAGCCAAGGCAGTGATCT	171
For atcoi1 homozygote selection (Xie et al., 1998)
coi1-1	GGTTCTCTTTAGTCTTTAC	CAGACAACTATTTCGTTACC	1500
